# Supplementary material for: NOTCH1 Intracellular Domain and the Tumor Microenvironment as Prognostic Markers in HNSCC
Source: Cancers (Basel). 2022 Feb 21;14(4):1080. doi: 10.3390/cancers14041080 (PMC8870336; doi:10.3390/cancers14041080)
Supplement: Supplementary file 1 [file cancers-14-01080-s001.zip]

Archive with 1 entries (1 files):
- cancers-1567625-supplementary.pdf
